# Supplementary material for: Transcription Factor EepR Is Required for Serratia marcescens Host Proinflammatory Response by Corneal Epithelial Cells
Source: Antibiotics (Basel). 2021 Jun 24;10(7):770. doi: 10.3390/antibiotics10070770 (PMC8300729; doi:10.3390/antibiotics10070770)
Supplement: Supplementary file 1 [file antibiotics-10-00770-s001.zip]

Archive with 8 entries (4 files):
- antibiotics-1250022-supplementary/
- antibiotics-1250022-supplementary/Supplementary Files/
- antibiotics-1250022-supplementary/Supplementary Files/Table S1 Metabolomics changes in WT and eepR treated HCLEs.xlsx
- antibiotics-1250022-supplementary/Supplementary Files/Table S2 Metabolomic DATA.xlsx
- antibiotics-1250022-supplementary/__MACOSX/
- antibiotics-1250022-supplementary/__MACOSX/Supplementary Files/
- antibiotics-1250022-supplementary/__MACOSX/Supplementary Files/._Table S1 Metabolomics changes in WT and eepR treated HCLEs.xlsx
- antibiotics-1250022-supplementary/__MACOSX/Supplementary Files/._Table S2 Metabolomic DATA.xlsx
