# Supplementary material for: Transcription Factor EepR Is Required for Serratia marcescens Host Proinflammatory Response by Corneal Epithelial Cells
Source: Antibiotics (Basel). 2021 Jun 24;10(7):770. doi: 10.3390/antibiotics10070770 (PMC8300729; doi:10.3390/antibiotics10070770)
Supplement: Supplementary file 1 [file antibiotics-10-00770-s001.zip › antibiotics-1250022-supplementary/Supplementary Files/Table S1 Metabolomics changes in WT and eepR treated HCLEs.xlsx]

## Sheet: Sheet1
Table S1: Metabolomics analysis of WT and eepR secretome treated HCLEs.				Brothers, K, et al 2021
Biochemical Name	Platform	KEGG	HMDB	WT vs Mock Fold Change	eepR vs Mock Fold Change	Fold Change between WT and eepR	Pathway
N-acetylserine	GC/MS		HMDB02931	1.91	0.9	2.12222	Amino Acid: Glycine, Serine, and Threonine Metabolism
N-acetylthreonine	LC/MS neg	C01118		1.45	1.04	1.39423	Amino Acid: Glycine, Serine, and Threonine Metabolism
beta-alanine	GC/MS	C00099	HMDB00056	2.68	1.26	2.12698	Amino Acid: Alanine and Aspartate Metabolism
N-acetylalanine	LC/MS neg	C02847	HMDB00766	1.42	1.08	1.31481	Amino Acid: Alanine and Aspartate Metabolism
glutamine	GC/MS	C00064	HMDB00641	4.22	1.69	2.49704	Amino Acid: Glutamate Metabolism
trans-urocanate	LC/MS pos	C00785	HMDB00301	9.85	5.95	1.65546	Amino Acid: Histidine Metabolism
cadaverine	GC/MS	C01672	HMDB02322	10.86	8.18	1.32763	Amino Acid: Lysine Metabolism
2-aminoadipate	GC/MS	C00956	HMDB00510	2.2	2.11	1.04265	Amino Acid: Lysine Metabolism
N-acetylphenylalanine	LC/MS neg	C03519	HMDB00512	1.61	1.17	1.37607	Amino Acid: Phenylalanine & tyrosine metabolism
isovalerylcarnitine	LC/MS pos		HMDB00688	2.55	2.67	0.955056	Amino Acid: Valine, leucine and isoleucine metabolism
N-formylmethionine	LC/MS neg	C03145	HMDB01015	1.38	1.03	1.33981	Amino Acid: Cysteine, methionine, SAM, taurine metabolism
oleoyltaurine	LC/MS neg			3	7.83	0.383142	Amino Acid: Cysteine, methionine, SAM, taurine metabolism
5-aminovalerate	GC/MS	C00431	HMDB03355	3.2	1.47	2.17687	Amino Acid: Urea cycle; arginine-, proline-, metabolism
creatine	LC/MS pos	C00300	HMDB00064	1.48	1.25	1.184	Amino Acid: Creatine metabolism
dihydroxyacetone phosphate (DHAP)	GC/MS	C00111	HMDB01473	0.75	1.2	0.625	Carbohydrate: Glycolysis, gluconeogenesis, pyruvate metabolism
N-acetylglucosamine 6-phosphate	LC/MS neg	C00357	HMDB02817	2.45	2.29	1.06987	Carbohydrate: Aminosugars metabolism
erythronate	GC/MS		HMDB00613	2.17	1.05	2.06667	Carbohydrate: Aminosugars metabolism
Isobar: UDP-acetylglucosamine, UDP-acetylgalactosamine	LC/MS neg			2.14	1.63	1.31288	Carbohydrate: Aminosugars metabolism
UDP-glucuronate	LC/MS neg	C00167	HMDB00935	1.85	1.61	1.14907	Carbohydrate: Nucleotide sugars, pentose metabolism
citrate	GC/MS	C00158	HMDB00094	0.76	1.47	0.517007	Energy: Krebs Cycle
linoleate (18:2n6)	LC/MS neg	C01595	HMDB00673	3.23	1.1	2.93636	Lipid: Essential Fatty Acid
linolenate [alpha or gamma; (18:3n3 or 6)]	LC/MS neg	C06427	HMDB01388	5.33	1.53	3.48366	Lipid: Essential Fatty Acid
dihomo-linolenate (20:3n3 or n6)	LC/MS neg	C03242	HMDB02925	2.75	1.17	2.35043	Lipid: Essential Fatty Acid
eicosapentaenoate (EPA; 20:5n3)	LC/MS neg	C06428	HMDB01999	4.19	1.57	2.66879	Lipid: Essential Fatty Acid
docosapentaenoate (n3 DPA; 22:5n3)	LC/MS neg	C16513	HMDB01976	2.6	1.12	2.32143	Lipid: Essential Fatty Acid
docosapentaenoate (n6 DPA; 22:5n6)	LC/MS neg	C16513	HMDB13123	2.44	1.11	2.1982	Lipid: Essential Fatty Acid
docosahexaenoate (DHA; 22:6n3)	LC/MS neg	C06429	HMDB02183	2.63	1.06	2.48113	Lipid: Essential Fatty Acid
myristate (14:0)	LC/MS neg	C06424	HMDB00806	2.33	1.01	2.30693	Lipid: Long Chain Fatty Acid
myristoleate (14:1n5)	LC/MS neg	C08322	HMDB02000	2.88	1.12	2.57143	Lipid: Long Chain Fatty Acid
pentadecanoate (15:0)	LC/MS neg	C16537	HMDB00826	2.12	1.27	1.66929	Lipid: Long Chain Fatty Acid
palmitate (16:0)	LC/MS neg	C00249	HMDB00220	2.17	1.09	1.99083	Lipid: Long Chain Fatty Acid
palmitoleate (16:1n7)	LC/MS neg	C08362	HMDB03229	2.37	0.98	2.41837	Lipid: Long Chain Fatty Acid
margarate (17:0)	LC/MS neg		HMDB02259	2.62	1.35	1.94074	Lipid: Long Chain Fatty Acid
10-heptadecenoate (17:1n7)	LC/MS neg			2.74	1.1	2.49091	Lipid: Long Chain Fatty Acid
stearate (18:0)	LC/MS neg	C01530	HMDB00827	2.08	1.06	1.96226	Lipid: Long Chain Fatty Acid
oleate (18:1n9)	GC/MS	C00712	HMDB00207	1.93	1.33	1.45113	Lipid: Long Chain Fatty Acid
cis-vaccenate (18:1n7)	GC/MS	C08367		1.72	1.23	1.39837	Lipid: Long Chain Fatty Acid
13-octadecenoate (18:1n5)	GC/MS			1.82	1.43	1.27273	Lipid: Long Chain Fatty Acid
10-nonadecenoate (19:1n9)	LC/MS neg			2.57	1.11	2.31532	Lipid: Long Chain Fatty Acid
eicosenoate (20:1n9 or 11)	LC/MS neg		HMDB02231	2.56	0.93	2.75269	Lipid: Long Chain Fatty Acid
dihomo-linoleate (20:2n6)	LC/MS neg	C16525		2.31	0.96	2.40625	Lipid: Long Chain Fatty Acid
mead acid (20:3n9)	LC/MS neg		HMDB10378	1.99	1.37	1.45255	Lipid: Long Chain Fatty Acid
arachidonate (20:4n6)	LC/MS neg	C00219	HMDB01043	3.13	1.66	1.88554	Lipid: Long Chain Fatty Acid
docosadienoate (22:2n6)	LC/MS neg	C16533		2.48	0.79	3.13924	Lipid: Long Chain Fatty Acid
15-methylpalmitate (isobar with 2-methylpalmitate)	LC/MS neg			2.52	1.3	1.93846	Lipid: Fatty Acid Branched
13,14-dihydro-15-keto-prostaglandin a2	LC/MS neg		HMDB01244	2.1	1.93	1.08808	Lipid:Eicosanoid
butyrylcarnitine	LC/MS pos	C02862	HDMB02013	2.19	1.06	2.06604	Lipid: Fatty Acid Metabolism
carnitine	LC/MS pos	C00318		1.52	0.98	1.55102	Lipid: Carnitine Metabolism
phosphoethanolamine	GC/MS	C00346	HMDB00224	2.98	1.19	2.5042	Lipid: Glycerolipid metabolism
glycerol 3-phosphate (G3P)	GC/MS	C00093	HMDB00126	2.5	1.1	2.27273	Lipid: Glycerolipid metabolism
glycerophosphorylcholine (GPC)	LC/MS pos	C00670	HMDB00086	2.87	1.31	2.19084	Lipid: Glycerolipid metabolism
1-palmitoylglycerophosphoethanolamine	LC/MS neg		HMDB11503	3.79	1.45	2.61379	Lipid: Lysolipid
2-palmitoylglycerophosphoethanolamine	LC/MS neg			3	1.31	2.29008	Lipid: Lysolipid
1-palmitoleoylglycerophosphoethanolamine	LC/MS neg			4.28	1.65	2.59394	Lipid: Lysolipid
2-palmitoleoylglycerophosphoethanolamine	LC/MS neg			2.28	1.91	1.19372	Lipid: Lysolipid
1-oleoylglycerophosphoethanolamine	LC/MS neg		HMDB11506	4.09	1.19	3.43697	Lipid: Lysolipid
2-oleoylglycerophosphoethanolamine	LC/MS neg			2.63	1.12	2.34821	Lipid: Lysolipid
1-arachidonoylglycerophosphoethanolamine	LC/MS neg		HMDB11517	6.74	2.21	3.04977	Lipid: Lysolipid
1-palmitoylglycerophosphocholine	LC/MS pos			1.97	1.36	1.44853	Lipid: Lysolipid
2-palmitoylglycerophosphocholine	LC/MS pos			1.95	1.26	1.54762	Lipid: Lysolipid
1-palmitoylglycerophosphoinositol	LC/MS neg			2.69	2.04	1.31863	Lipid: Lysolipid
1-palmitoleoylglycerophosphoinositol	LC/MS neg			2.76	0.83	3.3253	Lipid: Lysolipid
2-palmitoleoylglycerophosphoinositol	LC/MS neg			2.36	0.74	3.18919	Lipid: Lysolipid
2-stearoylglycerophosphoinositol	LC/MS neg			2.34	1.21	1.93388	Lipid: Lysolipid
1-oleoylglycerophosphoinositol	LC/MS neg			3.26	1.6	2.0375	Lipid: Lysolipid
1-arachidonoylglycerophosphoinositol	LC/MS neg			3.31	1.04	3.18269	Lipid: Lysolipid
2-arachidonoylglycerophosphoinositol	LC/MS neg			3.02	0.9	3.35556	Lipid: Lysolipid
2-oleoylglycerophosphoinositol	LC/MS neg			2.83	1.38	2.05072	Lipid: Lysolipid
1-oleoylglycerophosphoserine	LC/MS neg			7.53	2.08	3.62019	Lipid: Lysolipid
2-oleoylglycerophosphoserine	LC/MS neg			4.14	1.49	2.77852	Lipid: Lysolipid
1-palmitoylplasmenylethanolamine	LC/MS neg			3.59	1.56	2.30128	Lipid: Lysolipid
1-palmitoylglycerol (1-monopalmitin)	GC/MS			1.86	1.4	1.32857	Lipid: Monoacylglycerol
2-palmitoylglycerol (2-monopalmitin)	GC/MS			1.98	1.37	1.44526	Lipid: Monoacylglycerol
1-stearoylglycerol (1-monostearin)	GC/MS	D01947		1.56	1.24	1.25806	Lipid: Monoacylglycerol
1-oleoylglycerol (1-monoolein)	GC/MS		HMDB11567	1.41	1.41	1	Lipid: Monoacylglycerol
sphingosine	LC/MS pos	C00319	HMDB00252	1.4	0.76	1.84211	Lipid: Sphingolipid
palmitoyl sphingomyelin	GC/MS			1.32	1.31	1.00763	Lipid: Sphingolipid
stearoyl sphingomyelin	GC/MS	C00550	HMDB01348	2.71	1.5	1.80667	Lipid: Sphingolipid
lathosterol	GC/MS	C01189	HMDB01170	1.81	1.43	1.26573	Lipid: Sterol/Steroid
cholesterol	GC/MS	C00187	HMDB00067	1.25	1.26	0.992063	Lipid: Sterol/Steroid
N1-methyladenosine	LC/MS pos	C02494	HMDB03331	1.73	1.15	1.50435	Nucleotide: Purine metabolism, adenine containing
adenosine 5'-diphosphate (ADP)	LC/MS neg	C00008	HMDB01341	0.82	1.07	0.766355	Nucleotide: Purine metabolism, adenine containing
adenosine 5'-triphosphate (ATP)	LC/MS neg	C00002	HMDB00538	1.01	1.29	0.782946	Nucleotide: Purine metabolism, adenine containing
N1-methylguanosine	LC/MS pos		HMDB01563	1.36	0.84	1.61905	Nucleotide: Purine metabolism, guanine containing
N6-carbamoylthreonyladenosine	LC/MS pos			1.72	1.1	1.56364	Nucleotide: Purine metabolism, guanine containing
cytidine 5'-monophosphate (5'-CMP)	LC/MS pos	C00055	HMDB00095	2.12	1.28	1.65625	Nucleotide: Pyrimidine metabolism, cytidine containing
nicotinate adenine dinucleotide (NAAD+)	LC/MS neg			1.96	0.75	2.61333	Cofactors and Vitamins: Nicotinate and nicotinamide metabolism
flavin adenine dinucleotide (FAD)	LC/MS neg	C00016	HMDB01248	1.16	1.17	0.991453	Cofactors and Vitamins: Riboflavin metabolism
hippurate	LC/MS neg	C01586	HMDB00714	1.69	1.24	1.3629	Xenbiotics: Benzoate Metabolism
glycerol 2-phosphate	GC/MS	C02979	HMDB02520	2.87	0.96	2.98958	Xenobiotics: Chemical
HEPES	LC/MS neg			1.68	0.89	1.88764	Xenobiotics: Chemical
